# Supplementary material for: Molecular Characterization, Antibiotic Resistance, and Biofilm Formation of Escherichia coli Isolated from Commercial Broilers from Four Chinese Provinces
Source: Microorganisms. 2025 Apr 28;13(5):1017. doi: 10.3390/microorganisms13051017 (PMC12113953; doi:10.3390/microorganisms13051017)
Supplement: Supplementary file 1 [file microorganisms-13-01017-s001.zip]

Archive with 1 entries (1 files):
- microorganisms-3622147-supplementary.pdf
